# Supplementary material for: Identification of Crocetin as a Dual Agonist of GPR40 and GPR120 Responsible for the Antidiabetic Effect of Saffron
Source: Nutrients. 2023 Nov 13;15(22):4774. doi: 10.3390/nu15224774 (PMC10675071; doi:10.3390/nu15224774)
Supplement: Supplementary file 1 [file nutrients-15-04774-s001.zip]

Archive with 1 entries (1 files):
- nutrients-2703328-supplementary.pdf
